# Supplementary material for: Comparison of genotyping methods and toxin gene profiles of Staphylococcus aureus isolates from clinical specimens
Source: Genet Mol Biol. 2023 Dec 22;46(4):e20220321. doi: 10.1590/1678-4685-GMB-2022-0321 (PMC10789239; doi:10.1590/1678-4685-GMB-2022-0321)
Supplement: Table S2 - [file 1415-4757-GMB-46-04-e20220321-s2.xlsx]

## Sheet: Legend
Genetics and Molecular Biology
https://doi.org/10.1590/1678-4685-GMB-2022-0321
Supplementary Material to “Comparison of genotyping methods and toxin gene profiles of Staphylococcus aureus isolates from clinical specimens”

## Sheet: Profile definition and count
Table S2 - Toxin gene profiling and data collection. Sheet 1 = toxin profile arrangement and counting; Sheet 2 = toxin profiles and toxin gene PCR findings for all isolates; Sheet 3 = MRSA isolates results; Sheet 4 = MSSA isolates results.
sections	AB		T	ABCDE					GIMNO					HJKL
toxin class	ET		tsst	classic se					egc					se				AB-T-ABCDE-GIMNO-HJKL binary profile
genes	eta	etb	tst	sea	seb	sec	sed	see	seg	sei	sem	sen	seo	seh	sej	sek	sel		toxin profile number	isolate count with each toxin profile	gene count per profile
	-	-	-	-	-	-	-	-	-	-	+	+	+	-	-	+	-	00-0-00000-00111-0010	1	1	4
	-	-	-	-	-	-	-	-	+	-	-	-	+	-	+	-	+	00-0-00000-10001-0101	2	2	4
	-	-	-	-	-	-	-	-	+	-	-	-	+	-	+	+	+	00-0-00000-10001-0111	3	1	5
	-	-	-	-	-	-	-	-	+	-	-	-	+	+	+	+	+	00-0-00000-10001-1111	4	2	6
	-	-	-	-	-	-	-	-	+	-	-	+	+	-	+	-	+	00-0-00000-10011-0101	5	1	5
	-	-	-	-	-	-	-	-	+	-	+	-	+	+	+	-	-	00-0-00000-10101-1100	6	1	5
	-	-	-	-	-	-	-	-	+	-	+	+	+	-	-	+	-	00-0-00000-10111-0010	7	1	5
	-	-	-	-	-	-	-	-	+	-	+	+	+	-	-	+	+	00-0-00000-10111-0011	8	1	6
	-	-	-	-	-	-	-	-	+	-	+	+	+	-	+	+	+	00-0-00000-10111-0111	9	1	7
	-	-	-	-	-	-	-	-	+	+	-	+	-	-	-	-	-	00-0-00000-11010-0000	10	1	3
	-	-	-	-	-	-	-	-	+	+	+	-	-	-	+	-	+	00-0-00000-11100-0101	11	2	5
	-	-	-	-	-	-	-	-	+	+	+	-	+	-	+	-	-	00-0-00000-11101-0100	12	1	5
	-	-	-	-	-	-	-	-	+	+	+	-	+	-	+	+	+	00-0-00000-11101-0111	13	1	7
	-	-	-	-	-	-	-	-	+	+	+	+	-	-	-	+	-	00-0-00000-11110-0010	14	1	5
	-	-	-	-	-	-	-	-	+	+	+	+	-	-	-	+	+	00-0-00000-11110-0011	15	4	6
	-	-	-	-	-	-	-	-	+	+	+	+	+	-	-	-	-	00-0-00000-11111-0000	16	2	5
	-	-	-	-	-	-	-	-	+	+	+	+	+	-	-	+	-	00-0-00000-11111-0010	17	8	6
	-	-	-	-	-	-	-	-	+	+	+	+	+	-	-	+	+	00-0-00000-11111-0011	18	7	7
	-	-	-	-	-	-	-	-	+	+	+	+	+	-	+	-	-	00-0-00000-11111-0100	19	6	6
	-	-	-	-	-	-	-	-	+	+	+	+	+	-	+	-	+	00-0-00000-11111-0101	20	5	7
	-	-	-	-	-	-	-	-	+	+	+	+	+	-	+	+	-	00-0-00000-11111-0110	21	1	7
	-	-	-	-	-	-	-	-	+	+	+	+	+	-	+	+	+	00-0-00000-11111-0111	22	10	8
	-	-	-	-	-	-	-	-	+	+	+	+	+	+	-	-	+	00-0-00000-11111-1001	23	1	7
	-	-	-	-	-	-	-	-	+	+	+	+	+	+	-	+	+	00-0-00000-11111-1011	24	1	8
	-	-	-	-	-	-	-	-	+	+	+	+	+	+	+	+	-	00-0-00000-11111-1110	25	1	8
	-	-	-	-	-	-	-	-	+	+	+	+	+	+	+	+	+	00-0-00000-11111-1111	26	2	9
	-	-	-	-	-	+	-	-	+	-	-	-	+	-	-	+	+	00-0-00100-10001-0011	27	1	5
	-	-	-	-	-	+	-	-	+	+	+	+	+	+	+	+	+	00-0-00100-11111-1111	28	1	10
	-	-	-	-	+	-	-	-	+	+	+	+	+	-	-	+	+	00-0-01000-11111-0011	29	2	8
	-	-	-	-	+	-	-	-	+	+	+	+	+	-	+	+	-	00-0-01000-11111-0110	30	1	8
	-	-	-	+	-	-	-	-	+	-	+	+	+	-	-	+	+	00-0-10000-10111-0011	31	1	7
	-	-	-	+	-	-	-	-	+	-	+	+	+	+	-	+	-	00-0-10000-10111-1010	32	1	7
	-	-	-	+	-	-	-	-	+	-	+	+	+	+	+	-	+	00-0-10000-10111-1101	33	1	8
	-	-	-	+	-	-	-	-	+	+	+	+	+	-	-	+	-	00-0-10000-11111-0010	34	1	7
	-	-	-	+	-	-	-	-	+	+	+	+	+	-	+	-	-	00-0-10000-11111-0100	35	2	7
	-	-	-	+	-	-	-	-	+	+	+	+	+	-	+	-	+	00-0-10000-11111-0101	36	1	8
	-	-	-	+	-	-	-	-	+	+	+	+	+	+	-	+	+	00-0-10000-11111-1011	37	1	9
	-	-	-	+	-	-	-	-	+	+	+	+	+	+	+	+	+	00-0-10000-11111-1111	38	3	10
	-	-	-	+	+	-	-	-	+	+	+	+	+	+	-	+	-	00-0-11000-11111-1010	39	1	9
	-	-	+	-	-	-	-	-	+	+	+	+	-	-	-	+	+	00-1-00000-11110-0011	40	1	7
	-	-	+	-	-	-	-	-	+	+	+	+	+	+	+	+	+	00-1-00000-11111-1111	41	2	10
	-	-	+	-	-	+	-	-	+	+	+	+	+	-	-	-	+	00-1-00100-11111-0001	42	1	8
	-	-	+	-	-	+	-	-	+	+	+	+	+	-	-	+	+	00-1-00100-11111-0011	43	1	9
	-	-	+	+	-	+	-	-	+	+	+	+	+	+	+	+	+	00-1-10100-11111-1111	44	1	12
	+	-	-	-	-	-	-	-	+	+	+	+	+	-	-	+	-	10-0-00000-11111-0010	45	1	7

## Sheet: Isolates profiling
sections					AB		T	ABCDE					GIMNO					HJKL
toxin class					ET		tsst	classic se					egc					se				AB-T-ABCDE-GIMNO-HJKL binary profile
genes	Clinical specimen	Hospital	Hospital Unit	Oxa/Cefo	eta	etb	tst	sea	seb	sec	sed	see	seg	sei	sem	sen	seo	seh	sej	sek	sel		toxin profile number
Sa20	Blood	1	ICU	R	-	-	-	-	-	-	-	-	-	-	+	+	+	-	-	+	-	00-0-00000-00111-0010	1
Sa73	Tip Catheter	1	Ward	R	-	-	-	-	-	-	-	-	+	-	-	-	+	-	+	-	+	00-0-00000-10001-0101	2
Sa74	Catheter Secretion	1	Ward	S	-	-	-	-	-	-	-	-	+	-	-	-	+	-	+	-	+	00-0-00000-10001-0101	2
Sa75	Blood	1	Ward	S	-	-	-	-	-	-	-	-	+	-	-	-	+	-	+	+	+	00-0-00000-10001-0111	3
Sa01	Urine	1	OCb	R	-	-	-	-	-	-	-	-	+	-	-	-	+	+	+	+	+	00-0-00000-10001-1111	4
Sa04	Urine	1	OC	S	-	-	-	-	-	-	-	-	+	-	-	-	+	+	+	+	+	00-0-00000-10001-1111	4
Sa61	Tip Drain	1	Ward	S	-	-	-	-	-	-	-	-	+	-	-	+	+	-	+	-	+	00-0-00000-10011-0101	5
Sa72	Surgical Wound Secretion	1	Ward	S	-	-	-	-	-	-	-	-	+	-	+	-	+	+	+	-	-	00-0-00000-10101-1100	6
Sa19	Urine	1	OC	R	-	-	-	-	-	-	-	-	+	-	+	+	+	-	-	+	-	00-0-00000-10111-0010	7
Sa22	Urine	1	OC	R	-	-	-	-	-	-	-	-	+	-	+	+	+	-	-	+	+	00-0-00000-10111-0011	8
Sa38	Bone Fragment	1	Ward	S	-	-	-	-	-	-	-	-	+	-	+	+	+	-	+	+	+	00-0-00000-10111-0111	9
Sa28	Urine	1	OC	S	-	-	-	-	-	-	-	-	+	+	-	+	-	-	-	-	-	00-0-00000-11010-0000	10
Sa77	Ocular Secretion	1	Ward	S	-	-	-	-	-	-	-	-	+	+	+	-	-	-	+	-	+	00-0-00000-11100-0101	11
Sa78	Oropharynx	1	OC	S	-	-	-	-	-	-	-	-	+	+	+	-	-	-	+	-	+	00-0-00000-11100-0101	11
Sa60	Wound Secretion	1	Ward	S	-	-	-	-	-	-	-	-	+	+	+	-	+	-	+	-	-	00-0-00000-11101-0100	12
Sa09	Sperm	1	OC	S	-	-	-	-	-	-	-	-	+	+	+	-	+	-	+	+	+	00-0-00000-11101-0111	13
Sa57	Forearm Purulent Exudate	1	Ward	R	-	-	-	-	-	-	-	-	+	+	+	+	-	-	-	+	-	00-0-00000-11110-0010	14
Sa55	Oropharynx Exudate	1	ICU	R	-	-	-	-	-	-	-	-	+	+	+	+	-	-	-	+	+	00-0-00000-11110-0011	15
Sa52	Tip Catheter	1	Ward	S	-	-	-	-	-	-	-	-	+	+	+	+	-	-	-	+	+	00-0-00000-11110-0011	15
Sa76	Frontal Lesion Secretion	1	OC	R	-	-	-	-	-	-	-	-	+	+	+	+	-	-	-	+	+	00-0-00000-11110-0011	15
Sa51	Tip Catheter	1	Ward	S	-	-	-	-	-	-	-	-	+	+	+	+	-	-	-	+	+	00-0-00000-11110-0011	15
Sa53	Surgical Wound Tissue	1	Ward	R	-	-	-	-	-	-	-	-	+	+	+	+	+	-	-	-	-	00-0-00000-11111-0000	16
Sa64	Abdominal Collection	1	Ward	S	-	-	-	-	-	-	-	-	+	+	+	+	+	-	-	-	-	00-0-00000-11111-0000	16
Sa18	Urine	1	Ward	R	-	-	-	-	-	-	-	-	+	+	+	+	+	-	-	+	-	00-0-00000-11111-0010	17
Sa58	Hip Bone Fragment	1	Ward	R	-	-	-	-	-	-	-	-	+	+	+	+	+	-	-	+	-	00-0-00000-11111-0010	17
Sa54	Tip Catheter	1	Ward	R	-	-	-	-	-	-	-	-	+	+	+	+	+	-	-	+	-	00-0-00000-11111-0010	17
Sa30	Tissue Fragment	1	Ward	R	-	-	-	-	-	-	-	-	+	+	+	+	+	-	-	+	-	00-0-00000-11111-0010	17
Sa29	Urine	1	Ward	S	-	-	-	-	-	-	-	-	+	+	+	+	+	-	-	+	-	00-0-00000-11111-0010	17
Sa23	Urine	1	OC	S	-	-	-	-	-	-	-	-	+	+	+	+	+	-	-	+	-	00-0-00000-11111-0010	17
Sa56	Tip Drain	1	Ward	S	-	-	-	-	-	-	-	-	+	+	+	+	+	-	-	+	-	00-0-00000-11111-0010	17
Sa70	Secretion of Axilla	1	OC	S	-	-	-	-	-	-	-	-	+	+	+	+	+	-	-	+	-	00-0-00000-11111-0010	17
Sa67	Surgical Wound Secretion	1	Ward	R	-	-	-	-	-	-	-	-	+	+	+	+	+	-	-	+	+	00-0-00000-11111-0011	18
Sa07	Urine	1	OC	R	-	-	-	-	-	-	-	-	+	+	+	+	+	-	-	+	+	00-0-00000-11111-0011	18
Sa06	Urine	1	OC	S	-	-	-	-	-	-	-	-	+	+	+	+	+	-	-	+	+	00-0-00000-11111-0011	18
Sa79	Tip Catheter	1	Ward	R	-	-	-	-	-	-	-	-	+	+	+	+	+	-	-	+	+	00-0-00000-11111-0011	18
Sa12	Urine	1	OC	S	-	-	-	-	-	-	-	-	+	+	+	+	+	-	-	+	+	00-0-00000-11111-0011	18
Sa11	Tip Catheter	1	Ward	S	-	-	-	-	-	-	-	-	+	+	+	+	+	-	-	+	+	00-0-00000-11111-0011	18
Sa15	Urine	1	Ward	S	-	-	-	-	-	-	-	-	+	+	+	+	+	-	-	+	+	00-0-00000-11111-0011	18
Sa43	Tip Catheter	1	Ward	R	-	-	-	-	-	-	-	-	+	+	+	+	+	-	+	-	-	00-0-00000-11111-0100	19
Sa48	Ulcer Secretion	1	OC	R	-	-	-	-	-	-	-	-	+	+	+	+	+	-	+	-	-	00-0-00000-11111-0100	19
Sa66	Tracheal Secretion	1	ICU	R	-	-	-	-	-	-	-	-	+	+	+	+	+	-	+	-	-	00-0-00000-11111-0100	19
Sa46	Oropharynx	1	OC	S	-	-	-	-	-	-	-	-	+	+	+	+	+	-	+	-	-	00-0-00000-11111-0100	19
Sa41	Surgical Wound Tissue	1	Ward	R	-	-	-	-	-	-	-	-	+	+	+	+	+	-	+	-	-	00-0-00000-11111-0100	19
Sa45	Thoracic Drain Secretion	1	Ward	S	-	-	-	-	-	-	-	-	+	+	+	+	+	-	+	-	-	00-0-00000-11111-0100	19
Sa47	Tip Catheter	1	ICU	R	-	-	-	-	-	-	-	-	+	+	+	+	+	-	+	-	+	00-0-00000-11111-0101	20
Sa63	Tip Catheter	1	Ward	R	-	-	-	-	-	-	-	-	+	+	+	+	+	-	+	-	+	00-0-00000-11111-0101	20
Sa37	Ulcer Secretion	1	Ward	S	-	-	-	-	-	-	-	-	+	+	+	+	+	-	+	-	+	00-0-00000-11111-0101	20
Sa69	Tissue Fragment	1	Ward	R	-	-	-	-	-	-	-	-	+	+	+	+	+	-	+	-	+	00-0-00000-11111-0101	20
Sa44	Surgical Wound	1	Ward	S	-	-	-	-	-	-	-	-	+	+	+	+	+	-	+	-	+	00-0-00000-11111-0101	20
Sa49	Oropharynx Secretion	1	OC	S	-	-	-	-	-	-	-	-	+	+	+	+	+	-	+	+	-	00-0-00000-11111-0110	21
Sa39	Tip Catheter	1	Ward	R	-	-	-	-	-	-	-	-	+	+	+	+	+	-	+	+	+	00-0-00000-11111-0111	22
Sa31	Bone Fragment (Tibia)	1	Ward	R	-	-	-	-	-	-	-	-	+	+	+	+	+	-	+	+	+	00-0-00000-11111-0111	22
Sa36	Tracheal Secretion	1	ICU	R	-	-	-	-	-	-	-	-	+	+	+	+	+	-	+	+	+	00-0-00000-11111-0111	22
Sa59	Surgical Wound Secretion	1	Ward	R	-	-	-	-	-	-	-	-	+	+	+	+	+	-	+	+	+	00-0-00000-11111-0111	22
Sa33	Surgical Wound Secretion	1	Ward	R	-	-	-	-	-	-	-	-	+	+	+	+	+	-	+	+	+	00-0-00000-11111-0111	22
Sa21	Urine	1	Ward	S	-	-	-	-	-	-	-	-	+	+	+	+	+	-	+	+	+	00-0-00000-11111-0111	22
Sa40	Thigh Abscess	1	Ward	S	-	-	-	-	-	-	-	-	+	+	+	+	+	-	+	+	+	00-0-00000-11111-0111	22
Sa71	Fistula Secretion	1	OC	S	-	-	-	-	-	-	-	-	+	+	+	+	+	-	+	+	+	00-0-00000-11111-0111	22
Sa34	Blood	1	OC	S	-	-	-	-	-	-	-	-	+	+	+	+	+	-	+	+	+	00-0-00000-11111-0111	22
Sa02	Urethral secretion	1	OC	S	-	-	-	-	-	-	-	-	+	+	+	+	+	-	+	+	+	00-0-00000-11111-0111	22
Sa62	Knee Abscess Secretion	1	Ward	S	-	-	-	-	-	-	-	-	+	+	+	+	+	+	-	-	+	00-0-00000-11111-1001	23
Sa65	Oropharynx	1	Ward	S	-	-	-	-	-	-	-	-	+	+	+	+	+	+	-	+	+	00-0-00000-11111-1011	24
Sa81	Blood	3	Ward	R	-	-	-	-	-	-	-	-	+	+	+	+	+	+	+	+	-	00-0-00000-11111-1110	25
Sa05	Urine	1	OC	S	-	-	-	-	-	-	-	-	+	+	+	+	+	+	+	+	+	00-0-00000-11111-1111	26
Sa89	Tissue Lesion	2	OC	S	-	-	-	-	-	-	-	-	+	+	+	+	+	+	+	+	+	00-0-00000-11111-1111	26
Sa03	Vaginal secretion	1	OC	S	-	-	-	-	-	+	-	-	+	-	-	-	+	-	-	+	+	00-0-00100-10001-0011	27
Sa84	Tracheal Secretion	3	CA	S	-	-	-	-	-	+	-	-	+	+	+	+	+	+	+	+	+	00-0-00100-11111-1111	28
Sa13	Urine	1	OC	S	-	-	-	-	+	-	-	-	+	+	+	+	+	-	-	+	+	00-0-01000-11111-0011	29
Sa14	Urine	1	OC	S	-	-	-	-	+	-	-	-	+	+	+	+	+	-	-	+	+	00-0-01000-11111-0011	29
Sa68	Ulcer Secretion	1	Ward	S	-	-	-	-	+	-	-	-	+	+	+	+	+	-	+	+	-	00-0-01000-11111-0110	30
Sa27	Wound Secretion	1	OC	S	-	-	-	+	-	-	-	-	+	-	+	+	+	-	-	+	+	00-0-10000-10111-0011	31
Sa26	Tip Catheter	1	Ward	S	-	-	-	+	-	-	-	-	+	-	+	+	+	+	-	+	-	00-0-10000-10111-1010	32
Sa86	Secretion/ PID	2	PIPD	R	-	-	-	+	-	-	-	-	+	-	+	+	+	+	+	-	+	00-0-10000-10111-1101	33
Sa24	Prosthesis Secretion	1	Ward	S	-	-	-	+	-	-	-	-	+	+	+	+	+	-	-	+	-	00-0-10000-11111-0010	34
Sa50	Nasal secretion	1	OC	S	-	-	-	+	-	-	-	-	+	+	+	+	+	-	+	-	-	00-0-10000-11111-0100	35
Sa42	Cavity of Tibia Secretion	1	Ward	S	-	-	-	+	-	-	-	-	+	+	+	+	+	-	+	-	-	00-0-10000-11111-0100	35
Sa35	Ocular Secretion	1	Ward	S	-	-	-	+	-	-	-	-	+	+	+	+	+	-	+	-	+	00-0-10000-11111-0101	36
Sa10	Urethral secretion	1	OC	S	-	-	-	+	-	-	-	-	+	+	+	+	+	+	-	+	+	00-0-10000-11111-1011	37
Sa25	Wound Secretion	1	OC	S	-	-	-	+	-	-	-	-	+	+	+	+	+	+	+	+	+	00-0-10000-11111-1111	38
Sa83	Surgical Wound	3	CA	S	-	-	-	+	-	-	-	-	+	+	+	+	+	+	+	+	+	00-0-10000-11111-1111	38
Sa85	Blood	3	CA	S	-	-	-	+	-	-	-	-	+	+	+	+	+	+	+	+	+	00-0-10000-11111-1111	38
Sa16	Urine	1	OC	S	-	-	-	+	+	-	-	-	+	+	+	+	+	+	-	+	-	00-0-11000-11111-1010	39
Sa80	Surgical Wound Secretion	1	OC	S	-	-	+	-	-	-	-	-	+	+	+	+	-	-	-	+	+	00-1-00000-11110-0011	40
Sa88	Blood	3	CA	S	-	-	+	-	-	-	-	-	+	+	+	+	+	+	+	+	+	00-1-00000-11111-1111	41
Sa82	Ocular Secretion	2	Ward	R	-	-	+	-	-	-	-	-	+	+	+	+	+	+	+	+	+	00-1-00000-11111-1111	41
Sa32	Tip Catheter	1	Ward	S	-	-	+	-	-	+	-	-	+	+	+	+	+	-	-	-	+	00-1-00100-11111-0001	42
Sa08	Vaginal secretion	1	OC	S	-	-	+	-	-	+	-	-	+	+	+	+	+	-	-	+	+	00-1-00100-11111-0011	43
Sa87	Tracheal Secretion	2	ICU	S	-	-	+	+	-	+	-	-	+	+	+	+	+	+	+	+	+	00-1-10100-11111-1111	44
Sa17	Urine	1	OC	S	+	-	-	-	-	-	-	-	+	+	+	+	+	-	-	+	-	10-0-00000-11111-0010	45

## Sheet: MRSA isolates
sections					AB		T	ABCDE					GIMNO					HJKL
toxin class					ET		tsst	classic se					egc					se				AB-T-ABCDE-GIMNO-HJKL binary profile
genes	Clinical specimen	Hospital	Hospital Unit	Oxa/Cefo	eta	etb	tst	sea	seb	sec	sed	see	seg	sei	sem	sen	seo	seh	sej	sek	sel		toxin profile number
Sa20	Blood	1	ICU	R	-	-	-	-	-	-	-	-	-	-	+	+	+	-	-	+	-	00-0-00000-00111-0010	1
Sa73	Tip Catheter	1	Ward	R	-	-	-	-	-	-	-	-	+	-	-	-	+	-	+	-	+	00-0-00000-10001-0101	2
Sa01	Urine	1	OC	R	-	-	-	-	-	-	-	-	+	-	-	-	+	+	+	+	+	00-0-00000-10001-1111	4
Sa19	Urine	1	OC	R	-	-	-	-	-	-	-	-	+	-	+	+	+	-	-	+	-	00-0-00000-10111-0010	7
Sa22	Urine	1	OC	R	-	-	-	-	-	-	-	-	+	-	+	+	+	-	-	+	+	00-0-00000-10111-0011	8
Sa57	Forearm Purulent Exudate	1	Ward	R	-	-	-	-	-	-	-	-	+	+	+	+	-	-	-	+	-	00-0-00000-11110-0010	14
Sa55	Oropharynx Exudate	1	ICU	R	-	-	-	-	-	-	-	-	+	+	+	+	-	-	-	+	+	00-0-00000-11110-0011	15
Sa76	Frontal Lesion Secretion	1	OC	R	-	-	-	-	-	-	-	-	+	+	+	+	-	-	-	+	+	00-0-00000-11110-0011	15
Sa53	Surgical Wound Tissue	1	Ward	R	-	-	-	-	-	-	-	-	+	+	+	+	+	-	-	-	-	00-0-00000-11111-0000	16
Sa18	Urine	1	Ward	R	-	-	-	-	-	-	-	-	+	+	+	+	+	-	-	+	-	00-0-00000-11111-0010	17
Sa58	Hip Bone Fragment	1	Ward	R	-	-	-	-	-	-	-	-	+	+	+	+	+	-	-	+	-	00-0-00000-11111-0010	17
Sa54	Tip Catheter	1	Ward	R	-	-	-	-	-	-	-	-	+	+	+	+	+	-	-	+	-	00-0-00000-11111-0010	17
Sa30	Tissue Fragment	1	Ward	R	-	-	-	-	-	-	-	-	+	+	+	+	+	-	-	+	-	00-0-00000-11111-0010	17
Sa67	Surgical Wound Secretion	1	Ward	R	-	-	-	-	-	-	-	-	+	+	+	+	+	-	-	+	+	00-0-00000-11111-0011	18
Sa07	Urine	1	OC	R	-	-	-	-	-	-	-	-	+	+	+	+	+	-	-	+	+	00-0-00000-11111-0011	18
Sa79	Tip Catheter	1	Ward	R	-	-	-	-	-	-	-	-	+	+	+	+	+	-	-	+	+	00-0-00000-11111-0011	18
Sa43	Tip Catheter	1	Ward	R	-	-	-	-	-	-	-	-	+	+	+	+	+	-	+	-	-	00-0-00000-11111-0100	19
Sa48	Ulcer Secretion	1	OC	R	-	-	-	-	-	-	-	-	+	+	+	+	+	-	+	-	-	00-0-00000-11111-0100	19
Sa66	Tracheal Secretion	1	ICU	R	-	-	-	-	-	-	-	-	+	+	+	+	+	-	+	-	-	00-0-00000-11111-0100	19
Sa41	Surgical Wound Tissue	1	Ward	R	-	-	-	-	-	-	-	-	+	+	+	+	+	-	+	-	-	00-0-00000-11111-0100	19
Sa47	Tip Catheter	1	ICU	R	-	-	-	-	-	-	-	-	+	+	+	+	+	-	+	-	+	00-0-00000-11111-0101	20
Sa63	Tip Catheter	1	Ward	R	-	-	-	-	-	-	-	-	+	+	+	+	+	-	+	-	+	00-0-00000-11111-0101	20
Sa69	Tissue Fragment	1	Ward	R	-	-	-	-	-	-	-	-	+	+	+	+	+	-	+	-	+	00-0-00000-11111-0101	20
Sa39	Tip Catheter	1	Ward	R	-	-	-	-	-	-	-	-	+	+	+	+	+	-	+	+	+	00-0-00000-11111-0111	22
Sa31	Bone Fragment (Tibia)	1	Ward	R	-	-	-	-	-	-	-	-	+	+	+	+	+	-	+	+	+	00-0-00000-11111-0111	22
Sa36	Tracheal Secretion	1	ICU	R	-	-	-	-	-	-	-	-	+	+	+	+	+	-	+	+	+	00-0-00000-11111-0111	22
Sa59	Surgical Wound Secretion	1	Ward	R	-	-	-	-	-	-	-	-	+	+	+	+	+	-	+	+	+	00-0-00000-11111-0111	22
Sa33	Surgical Wound Secretion	1	Ward	R	-	-	-	-	-	-	-	-	+	+	+	+	+	-	+	+	+	00-0-00000-11111-0111	22
Sa81	Blood	3	Ward	R	-	-	-	-	-	-	-	-	+	+	+	+	+	+	+	+	-	00-0-00000-11111-1110	25
Sa86	Secretion/ PID	2	PIPD	R	-	-	-	+	-	-	-	-	+	-	+	+	+	+	+	-	+	00-0-10000-10111-1101	33
Sa82	Ocular Secretion	2	Ward	R	-	-	+	-	-	-	-	-	+	+	+	+	+	+	+	+	+	00-1-00000-11111-1111	41

## Sheet: MSSA isolates
sections					AB		T	ABCDE					GIMNO					HJKL
toxin class					ET		tsst	classic se					egc					se				AB-T-ABCDE-GIMNO-HJKL binary profile
genes	Clinical specimen	Hospital	Hospital Unit	Oxa/Cefo	eta	etb	tst	sea	seb	sec	sed	see	seg	sei	sem	sen	seo	seh	sej	sek	sel		toxin profile number
Sa74	Catheter Secretion	1	Ward	S	-	-	-	-	-	-	-	-	+	-	-	-	+	-	+	-	+	00-0-00000-10001-0101	2
Sa75	Blood	1	Ward	S	-	-	-	-	-	-	-	-	+	-	-	-	+	-	+	+	+	00-0-00000-10001-0111	3
Sa04	Urine	1	OC	S	-	-	-	-	-	-	-	-	+	-	-	-	+	+	+	+	+	00-0-00000-10001-1111	4
Sa61	Tip Drain	1	Ward	S	-	-	-	-	-	-	-	-	+	-	-	+	+	-	+	-	+	00-0-00000-10011-0101	5
Sa72	Surgical Wound Secretion	1	Ward	S	-	-	-	-	-	-	-	-	+	-	+	-	+	+	+	-	-	00-0-00000-10101-1100	6
Sa38	Bone Fragment	1	Ward	S	-	-	-	-	-	-	-	-	+	-	+	+	+	-	+	+	+	00-0-00000-10111-0111	9
Sa28	Urine	1	OC	S	-	-	-	-	-	-	-	-	+	+	-	+	-	-	-	-	-	00-0-00000-11010-0000	10
Sa77	Ocular Secretion	1	Ward	S	-	-	-	-	-	-	-	-	+	+	+	-	-	-	+	-	+	00-0-00000-11100-0101	11
Sa78	Oropharynx	1	OC	S	-	-	-	-	-	-	-	-	+	+	+	-	-	-	+	-	+	00-0-00000-11100-0101	11
Sa60	Wound Secretion	1	Ward	S	-	-	-	-	-	-	-	-	+	+	+	-	+	-	+	-	-	00-0-00000-11101-0100	12
Sa09	Sperm	1	OC	S	-	-	-	-	-	-	-	-	+	+	+	-	+	-	+	+	+	00-0-00000-11101-0111	13
Sa52	Tip Catheter	1	Ward	S	-	-	-	-	-	-	-	-	+	+	+	+	-	-	-	+	+	00-0-00000-11110-0011	15
Sa51	Tip Catheter	1	Ward	S	-	-	-	-	-	-	-	-	+	+	+	+	-	-	-	+	+	00-0-00000-11110-0011	15
Sa64	Abdominal Collection	1	Ward	S	-	-	-	-	-	-	-	-	+	+	+	+	+	-	-	-	-	00-0-00000-11111-0000	16
Sa29	Urine	1	Ward	S	-	-	-	-	-	-	-	-	+	+	+	+	+	-	-	+	-	00-0-00000-11111-0010	17
Sa23	Urine	1	OC	S	-	-	-	-	-	-	-	-	+	+	+	+	+	-	-	+	-	00-0-00000-11111-0010	17
Sa56	Tip Drain	1	Ward	S	-	-	-	-	-	-	-	-	+	+	+	+	+	-	-	+	-	00-0-00000-11111-0010	17
Sa70	Secretion of Axilla	1	OC	S	-	-	-	-	-	-	-	-	+	+	+	+	+	-	-	+	-	00-0-00000-11111-0010	17
Sa06	Urine	1	OC	S	-	-	-	-	-	-	-	-	+	+	+	+	+	-	-	+	+	00-0-00000-11111-0011	18
Sa12	Urine	1	OC	S	-	-	-	-	-	-	-	-	+	+	+	+	+	-	-	+	+	00-0-00000-11111-0011	18
Sa11	Tip Catheter	1	Ward	S	-	-	-	-	-	-	-	-	+	+	+	+	+	-	-	+	+	00-0-00000-11111-0011	18
Sa15	Urine	1	Ward	S	-	-	-	-	-	-	-	-	+	+	+	+	+	-	-	+	+	00-0-00000-11111-0011	18
Sa46	Oropharynx	1	OC	S	-	-	-	-	-	-	-	-	+	+	+	+	+	-	+	-	-	00-0-00000-11111-0100	19
Sa45	Thoracic Drain Secretion	1	Ward	S	-	-	-	-	-	-	-	-	+	+	+	+	+	-	+	-	-	00-0-00000-11111-0100	19
Sa37	Ulcer Secretion	1	Ward	S	-	-	-	-	-	-	-	-	+	+	+	+	+	-	+	-	+	00-0-00000-11111-0101	20
Sa44	Surgical Wound	1	Ward	S	-	-	-	-	-	-	-	-	+	+	+	+	+	-	+	-	+	00-0-00000-11111-0101	20
Sa49	Oropharynx Secretion	1	OC	S	-	-	-	-	-	-	-	-	+	+	+	+	+	-	+	+	-	00-0-00000-11111-0110	21
Sa21	Urine	1	Ward	S	-	-	-	-	-	-	-	-	+	+	+	+	+	-	+	+	+	00-0-00000-11111-0111	22
Sa40	Thigh Abscess	1	Ward	S	-	-	-	-	-	-	-	-	+	+	+	+	+	-	+	+	+	00-0-00000-11111-0111	22
Sa71	Fistula Secretion	1	OC	S	-	-	-	-	-	-	-	-	+	+	+	+	+	-	+	+	+	00-0-00000-11111-0111	22
Sa34	Blood	1	OC	S	-	-	-	-	-	-	-	-	+	+	+	+	+	-	+	+	+	00-0-00000-11111-0111	22
Sa02	Urethral secretion	1	OC	S	-	-	-	-	-	-	-	-	+	+	+	+	+	-	+	+	+	00-0-00000-11111-0111	22
Sa62	Knee Abscess Secretion	1	Ward	S	-	-	-	-	-	-	-	-	+	+	+	+	+	+	-	-	+	00-0-00000-11111-1001	23
Sa65	Oropharynx	1	Ward	S	-	-	-	-	-	-	-	-	+	+	+	+	+	+	-	+	+	00-0-00000-11111-1011	24
Sa05	Urine	1	OC	S	-	-	-	-	-	-	-	-	+	+	+	+	+	+	+	+	+	00-0-00000-11111-1111	26
Sa89	Tissue Lesion	2	OC	S	-	-	-	-	-	-	-	-	+	+	+	+	+	+	+	+	+	00-0-00000-11111-1111	26
Sa03	Vaginal secretion	1	OC	S	-	-	-	-	-	+	-	-	+	-	-	-	+	-	-	+	+	00-0-00100-10001-0011	27
Sa84	Tracheal Secretion	3	CA	S	-	-	-	-	-	+	-	-	+	+	+	+	+	+	+	+	+	00-0-00100-11111-1111	28
Sa13	Urine	1	OC	S	-	-	-	-	+	-	-	-	+	+	+	+	+	-	-	+	+	00-0-01000-11111-0011	29
Sa14	Urine	1	OC	S	-	-	-	-	+	-	-	-	+	+	+	+	+	-	-	+	+	00-0-01000-11111-0011	29
Sa68	Ulcer Secretion	1	Ward	S	-	-	-	-	+	-	-	-	+	+	+	+	+	-	+	+	-	00-0-01000-11111-0110	30
Sa27	Wound Secretion	1	OC	S	-	-	-	+	-	-	-	-	+	-	+	+	+	-	-	+	+	00-0-10000-10111-0011	31
Sa26	Tip Catheter	1	Ward	S	-	-	-	+	-	-	-	-	+	-	+	+	+	+	-	+	-	00-0-10000-10111-1010	32
Sa24	Prosthesis Secretion	1	Ward	S	-	-	-	+	-	-	-	-	+	+	+	+	+	-	-	+	-	00-0-10000-11111-0010	34
Sa50	Nasal secretion	1	OC	S	-	-	-	+	-	-	-	-	+	+	+	+	+	-	+	-	-	00-0-10000-11111-0100	35
Sa42	Cavity of Tibia Secretion	1	Ward	S	-	-	-	+	-	-	-	-	+	+	+	+	+	-	+	-	-	00-0-10000-11111-0100	35
Sa35	Ocular Secretion	1	Ward	S	-	-	-	+	-	-	-	-	+	+	+	+	+	-	+	-	+	00-0-10000-11111-0101	36
Sa10	Urethral secretion	1	OC	S	-	-	-	+	-	-	-	-	+	+	+	+	+	+	-	+	+	00-0-10000-11111-1011	37
Sa25	Wound Secretion	1	OC	S	-	-	-	+	-	-	-	-	+	+	+	+	+	+	+	+	+	00-0-10000-11111-1111	38
Sa83	Surgical Wound	3	CA	S	-	-	-	+	-	-	-	-	+	+	+	+	+	+	+	+	+	00-0-10000-11111-1111	38
Sa85	Blood	3	CA	S	-	-	-	+	-	-	-	-	+	+	+	+	+	+	+	+	+	00-0-10000-11111-1111	38
Sa16	Urine	1	OC	S	-	-	-	+	+	-	-	-	+	+	+	+	+	+	-	+	-	00-0-11000-11111-1010	39
Sa80	Surgical Wound Secretion	1	OC	S	-	-	+	-	-	-	-	-	+	+	+	+	-	-	-	+	+	00-1-00000-11110-0011	40
Sa88	Blood	3	CA	S	-	-	+	-	-	-	-	-	+	+	+	+	+	+	+	+	+	00-1-00000-11111-1111	41
Sa32	Tip Catheter	1	Ward	S	-	-	+	-	-	+	-	-	+	+	+	+	+	-	-	-	+	00-1-00100-11111-0001	42
Sa08	Vaginal secretion	1	OC	S	-	-	+	-	-	+	-	-	+	+	+	+	+	-	-	+	+	00-1-00100-11111-0011	43
Sa87	Tracheal Secretion	2	ICU	S	-	-	+	+	-	+	-	-	+	+	+	+	+	+	+	+	+	00-1-10100-11111-1111	44
Sa17	Urine	1	OC	S	+	-	-	-	-	-	-	-	+	+	+	+	+	-	-	+	-	10-0-00000-11111-0010	45
